# Supplementary material for: Association between watching eating shows and unhealthy food consumption in Korean adolescents
Source: Nutr J. 2024 Jun 4;23:58. doi: 10.1186/s12937-024-00961-1 (PMC11149287; doi:10.1186/s12937-024-00961-1)
Supplement: Supplementary file 1 — Supplementary Material 1. [file 12937_2024_961_MOESM1_ESM.xlsx]

## Sheet: supplementary 1
	Supplementary 1. Demographic characteristics of male study participants.
	Variables		Unhealthy food consumption
			Male
			Total				Fast food					Sugar sweetened beverage								High caffeinated beverage
						No	No	Yes	Yes	P-value		Total		No	No	Yes	Yes	P-value		Total			No	No	Yes	Yes	P-value
			N		%	N	%	N	%			N	%	N	%	N	%			N		%	N	%	N	%
			25747		100	3880	15.0697	21867	84.9303			25747	100	1544	5.99682	24203	94.0032			25747		100	13319	51.7303	12428	48.2697
	Eating show									<.0001								<.0001									<.0001
		Low (≤3 times/month or none)	16133		62.6597	2697	16.7173	13436	83.2827			16133	62.6597	1088	6.74394	15045	93.2561			16133		62.6597	8834	54.7573	7299	45.2427
		High (≥ 1 times/week)	9614		37.3403	1183	12.305	8431	87.695			9614	37.3403	456	4.74308	9158	95.2569			9614		37.3403	4485	46.6507	5129	53.3493
	Grade									<.0001			0					0.0494									<.0001
		7 - 9	13852		53.8004	2206	15.9255	11646	84.0745			13852	53.8004	868	6.26624	12984	93.7338			13852		53.8004	8049	58.1071	5803	41.8929
		10 - 12	11895		46.1996	1674	14.0731	10221	85.9269			11895	46.1996	676	5.68306	11219	94.3169			11895		46.1996	5270	44.3043	6625	55.6957
	Region									<.0001			0					0.4795									0.0349
		Urban	11020		42.8011	1613	14.637	9407	85.363			11020	42.8011	638	5.78947	10382	94.2105			11020		42.8011	5645	51.225	5375	48.775
		Suburban	12764		49.5747	1888	14.7916	10876	85.2084			12764	49.5747	785	6.15011	11979	93.8499			12764		49.5747	6696	52.46	6068	47.54
		Rural	1963		7.62419	379	19.3072	1584	80.6928			1963	7.62419	121	6.16403	1842	93.836			1963		7.62419	978	49.8217	985	50.1783
	Household Economic Level									0.0141			0					0.2286									0.0012
		High	11544		44.8363	1739	15.0641	9805	84.9359			11544	44.8363	676	5.85586	10868	94.1441			11544		44.8363	5954	51.5766	5590	48.4234
		Middle	11464		44.5256	1679	14.6458	9785	85.3542			11464	44.5256	684	5.9665	10780	94.0335			11464		44.5256	6030	52.5994	5434	47.4006
		Low	2739		10.6381	462	16.8675	2277	83.1325			2739	10.6381	184	6.71778	2555	93.2822			2739		10.6381	1335	48.7404	1404	51.2596
	School Performance									0.0002			0					0.7806									<.0001
		High	10225		39.7134	1639	16.0293	8586	83.9707			10225	39.7134	626	6.12225	9599	93.8778			10225		39.7134	5680	55.5501	4545	44.4499
		Middle	7460		28.9742	1127	15.1072	6333	84.8928			7460	28.9742	439	5.88472	7021	94.1153			7460		28.9742	3762	50.429	3698	49.571
		Low	8062		31.3124	1114	13.8179	6948	86.1821			8062	31.3124	479	5.94145	7583	94.0585			8062		31.3124	3877	48.0898	4185	51.9102
	Living type									0.3398			0					0.0755									<.0001
		with parents	24285		94.3217	3647	15.0175	20638	84.9825			24285	94.3217	1472	6.06135	22813	93.9386			24285		94.3217	12654	52.1062	11631	47.8938
		Others	1462		5.67833	233	15.9371	1229	84.0629			1462	5.67833	72	4.92476	1390	95.0752			1462		5.67833	665	45.4856	797	54.5144
	Smoking									<.0001			0					<.0001									<.0001
		No	24263		94.2362	3751	15.4598	20512	84.5402			24263	94.2362	1494	6.15752	22769	93.8425			24263		94.2362	12937	53.3199	11326	46.6801
		Yes	1484		5.76378	129	8.69272	1355	91.3073			1484	5.76378	50	3.36927	1434	96.6307			1484		5.76378	382	25.7412	1102	74.2588
	Current Alcohol Use									<.0001			0					<.0001									<.0001
		No	21980		85.3692	3483	15.8462	18497	84.1538			21980	85.3692	1408	6.40582	20572	93.5942			21980		85.3692	12129	55.182	9851	44.818
		Yes	3767		14.6308	397	10.5389	3370	89.4611			3767	14.6308	136	3.6103	3631	96.3897			3767		14.6308	1190	31.5901	2577	68.4099
	Physical Activity									<.0001			0					<.0001									<.0001
		None	6485		25.1874	1115	17.1935	5370	82.8065			6485	25.1874	488	7.52506	5997	92.4749			6485		25.1874	3611	55.6823	2874	44.3177
		1 - 3 days	10631		41.2902	1390	13.075	9241	86.925			10631	41.2902	524	4.92898	10107	95.071			10631		41.2902	5478	51.5285	5153	48.4715
		4 - 6 days	6010		23.3425	891	14.8253	5119	85.1747			6010	23.3425	342	5.69052	5668	94.3095			6010		23.3425	2998	49.8835	3012	50.1165
		7days	2621		10.1798	484	18.4662	2137	81.5338			2621	10.1798	190	7.24914	2431	92.7509			2621		10.1798	1232	47.005	1389	52.995
	Stress Recognition Level									<.0001			0					<.0001									<.0001
		High	9128		35.4527	1372	15.0307	7756	84.9693			9128	35.4527	501						9128		35.4527	4143	45.3878	4985	54.6122
		Middle	11268		43.7643	1558	13.8268	9710	86.1732			11268	43.7643	655	5.81292	10613	94.1871			11268		43.7643	5929	52.618	5339	47.382
		Low	5351		20.783	950	17.7537	4401	82.2463			5351	20.783	388	7.25098	4963	92.749			5351		20.783	3247	60.6802	2104	39.3198
	BMIa									<.0001			0					0.0066									<.0001
		Obesity	4096		15.9086	723	17.6514	3373	82.3486			4096	15.9086	281	6.86035	3815	93.1396			4096		15.9086	1976	48.2422	2120	51.7578
		Overweight	2779		10.7935	448	16.1209	2331	83.8791			2779	10.7935	188	6.76502	2591	93.235			2779		10.7935	1425	51.2774	1354	48.7226
		Normal	16945		65.8135	2431	14.3464	14514	85.6536			16945	65.8135	956	5.64178	15989	94.3582			16945		65.8135	8845	52.1983	8100	47.8017
		Underweight	1927		7.48437	278	14.4266	1649	85.5734			1927	7.48437	119	6.1754	1808	93.8246			1927		7.48437	1073	55.6824	854	44.3176
	ª BMI body mass index; underweight (BMI< 5th percentile), normal (5th<BMI≤ 85th percentiles), overweight (85th<BMI≤ 95thpercentiles), and obese (BMI> 95th percentile).
