# Supplementary material for: Association between watching eating shows and unhealthy food consumption in Korean adolescents
Source: Nutr J. 2024 Jun 4;23:58. doi: 10.1186/s12937-024-00961-1 (PMC11149287; doi:10.1186/s12937-024-00961-1)
Supplement: Supplementary file 2 — Supplementary Material 2. [file 12937_2024_961_MOESM2_ESM.xlsx]

## Sheet: supplementary 2
	Supplementary 2. Demographic characteristics of female study participants.
	Variables		Unhealthy food consumption
			Female
			Total				Fast food					Sugar sweetened beverage								High caffeinated beverage
						No	No	Yes	Yes	P-value		Total		No	No	Yes	Yes	P-value		Total		No	No	Yes	Yes	P-value
			N		%	N	%	N	%			N	%	N	%	N	%			N	%	N	%	N	%
			24704		100	4378	17.7218	20326	82.2782			24704	100	1759	7.1203	22945	92.8797			24704	100	12968	52.4935	11736	47.5065
	Eating show									<.0001								<.0001								<.0001
		Low (≤3 times/month or none)	12807		51.8418	2638	20.5981	10169	79.4019			12807	51.8418	1074	8.38604	11733	91.614			12807	51.8418	7126	55.6414	5681	44.3586
		High (≥ 1 times/week)	11897		48.1582	1740	14.6255	10157	85.3745			11897	48.1582	685	5.75775	11212	94.2422			11897	48.1582	5842	49.1048	6055	50.8952
	Grade									0.0005								0.0013								<.0001
		7 - 9	13456		54.4689	2489	18.4973	10967	81.5027			13456	54.4689	1023	7.60256	12433	92.3974			13456	54.4689	7803	57.989	5653	42.011
		10 - 12	11248		45.5311	1889	16.7941	9359	83.2059			11248	45.5311	736	6.54339	10512	93.4566			11248	45.5311	5165	45.9193	6083	54.0807
	Region									0.6772								0.2788								0.0032
		Urban	10649		43.1064	1861	17.4758	8788	82.5242			10649	43.1064	729	6.84571	9920	93.1543			10649	43.1064	5490	51.5541	5159	48.4459
		Suburban	12342		49.9595	2211	17.9144	10131	82.0856			12342	49.9595	898	7.27597	11444	92.724			12342	49.9595	6524	52.8602	5818	47.1398
		Rural	1713		6.9341	306	17.8634	1407	82.1366			1713	6.9341	132	7.70578	1581	92.2942			1713	6.9341	954	55.6918	759	44.3082
	Household Economic Level									0.016								0.1095								0.0035
		High	9801		39.6737	1812	18.4879	7989	81.5121			9801	39.6737	739	7.54005	9062	92.46			9801	39.6737	5138	52.4232	4663	47.5768
		Middle	12109		49.0164	2061	17.0204	10048	82.9796			12109	49.0164	825	6.81311	11284	93.1869			12109	49.0164	6442	53.2001	5667	46.7999
		Low	2794		11.3099	505	18.0744	2289	81.9256			2794	11.3099	195	6.97924	2599	93.0208			2794	11.3099	1388	49.6779	1406	50.3221
	School Performance									<.0001								0.0034								<.0001
		High	9401		38.0546	1800	19.1469	7601	80.8531			9401	38.0546	711	7.56303	8690	92.437			9401	38.0546	5094	54.1857	4307	45.8143
		Middle	7699		31.165	1351	17.5477	6348	82.4523			7699	31.165	569	7.39057	7130	92.6094			7699	31.165	4088	53.0978	3611	46.9022
		Low	7604		30.7804	1227	16.1362	6377	83.8638			7604	30.7804	479	6.29932	7125	93.7007			7604	30.7804	3786	49.7896	3818	50.2104
	Living type									0.5405								0.1196								<.0001
		with parents	23701		95.9399	4193	17.6912	19508	82.3088			23701	95.9399	1700	7.17269	22001	92.8273			23701	95.9399	12521	52.829	11180	47.171
		Others	1003		4.06007	185	18.4447	818	81.5553			1003	4.06007	59	5.88235	944	94.1176			1003	4.06007	447	44.5663	556	55.4337
	Smoking									0.0002								0.0012								<.0001
		No	24078		97.466	4302	17.8669	19776	82.1331			24078	97.466	1735	7.20575	22343	92.7943			24078	97.466	12768	53.0277	11310	46.9723
		Yes	626		2.534	76	12.1406	550	87.8594			626	2.534	24	3.83387	602	96.1661			626	2.534	200	31.9489	426	68.0511
	Current Alcohol Use									<.0001								0.0003								<.0001
		No	22075		89.358	4038	18.2922	18037	81.7078			22075	89.358	1617	7.32503	20458	92.675			22075	89.358	12013	54.419	10062	45.581
		Yes	2629		10.642	340	12.9327	2289	87.0673			2629	10.642	142	5.40129	2487	94.5987			2629	10.642	955	36.3256	1674	63.6744
	Physical Activity									<.0001								<.0001								<.0001
		None	10181		41.2119	1829	17.9648	8352	82.0352			10181	41.2119	742	7.28809	9439	92.7119			10181	41.2119	5535	54.366	4646	45.634
		1 - 3 days	10909		44.1588	1802	16.5185	9107	83.4815			10909	44.1588	704	6.45339	10205	93.5466			10909	44.1588	5575	51.1046	5334	48.8954
		4 - 6 days	2792		11.3018	547	19.5917	2245	80.4083			2792	11.3018	229	8.20201	2563	91.798			2792	11.3018	1439	51.5401	1353	48.4599
		7days	822		3.3274	200	24.3309	622	75.6691			822	3.3274	84	10.219	738	89.781			822	3.3274	419	50.9732	403	49.0268
	Stress Recognition Level									0.0041								<.0001								<.0001
		High	11568		46.8264	2036	17.6003	9532	82.3997			11568	46.8264	766	6.62172	10802	93.3783			11568	46.8264	5327	46.0494	6241	53.9506
		Middle	9921		40.1595	1707	17.2059	8214	82.7941			9921	40.1595	692	6.9751	9229	93.0249			9921	40.1595	5588	56.325	4333	43.675
		Low	3215		13.0141	635	19.7512	2580	80.2488			3215	13.0141	301	9.36236	2914	90.6376			3215	13.0141	2053	63.8569	1162	36.1431
	BMIa									0.3918								0.9613								<.0001
		Obesity	2236		9.05117	398	17.7996	1838	82.2004			2236	9.05117	163	7.2898	2073	92.7102			2236	9.05117	1044	46.6905	1192	53.3095
		Overweight	1966		7.95823	336	17.0905	1630	82.9095			1966	7.95823	144	7.32452	1822	92.6755			1966	7.95823	979	49.7965	987	50.2035
		Normal	18074		73.1622	3185	17.622	14889	82.378			18074	73.1622	1282	7.09306	16792	92.9069			18074	73.1622	9571	52.9545	8503	47.0455
		Underweight	2428		9.82837	459	18.9044	1969	81.0956			2428	9.82837	170	7.00165	2258	92.9984			2428	9.82837	1374	56.5898	1054	43.4102
	ª BMI body mass index; underweight (BMI< 5th percentile), normal (5th<BMI≤ 85th percentiles), overweight (85th<BMI≤ 95thpercentiles), and obese (BMI> 95th percentile).
